# Supplementary material for: A Comparative Study of the Triglycerides/HDL Ratio and Pseudocholinesterase Levels in Patients with Bladder Cancer
Source: Diagnostics (Basel). 2022 Feb 7;12(2):431. doi: 10.3390/diagnostics12020431 (PMC8871224; doi:10.3390/diagnostics12020431)
Supplement: Supplementary file 1 [file diagnostics-12-00431-s001.zip]

Archive with 1 entries (1 files):
- diagnostics-1569469-SI.pdf
